# Supplementary material for: Ameliorative Effect and Mechanism of the Purified Anthraquinone-Glycoside Preparation from Rheum Palmatum L. on Type 2 Diabetes Mellitus
Source: Molecules. 2019 Apr 12;24(8):1454. doi: 10.3390/molecules24081454 (PMC6515271; doi:10.3390/molecules24081454)
Supplement: Supplementary file 1 [file molecules-24-01454-s001.zip]

Archive with 1 entries (1 files):
- molecules-464626-supplementary.xls
