# Supplementary material for: Ameliorative Effect and Mechanism of the Purified Anthraquinone-Glycoside Preparation from Rheum Palmatum L. on Type 2 Diabetes Mellitus
Source: Molecules. 2019 Apr 12;24(8):1454. doi: 10.3390/molecules24081454 (PMC6515271; doi:10.3390/molecules24081454)
Supplement: Supplementary file 1 [file molecules-24-01454-s001.zip › molecules-464626-supplementary.xls]

## Sheet: Boby weight 
	NC group		T2DM group		Met group		Low group		Mid group		Hig group
Week	Mean(g)	SD	Mean(g)	SD	Mean(g)	SD	Mean(g)	SD	Mean(g)	SD	Mean(g)	SD
7	194.951	3.09124	190.78	2.54827	192.93	3.58757	191.24	3.59078	191.2	2.04922	192.8	3.56435
8	197.026	4.08923	174.71	3.33518	174.93	4.45579	175.4	4.27956	176.43	4.50365	176.36	2.95121
9	196.254	4.47404	171.033	3.15725	176.08	2.95518	175.911	4.50669	177.54	3.15725	177.28	3.02579
10	198.991	2.11582	168.22	4.89877	177.6	4.21375	176.234	4.40297	179.5	3.15725	181.35	2.25411
11	199.895	2.33728	166.617	4.04158	181.71	3.72996	176.96	3.64711	181.23	5.22476	184.81	2.99054
12	201.217	4.85957	162.967	3.35195	185.76	3.14839	178.13	2.37352	183.35	4.50733	186.71	3.89511
13	203.216	2.30173	158.267	3.26194	187.76	3.72976	179.35	2.37352	183.85	3.15725	187.71	3.89511
14	206.254	3.00122	156.837	2.72383	189.522	3.62896	180.93	3.59078	184.95	4.50365	187.61	3.56435

## Sheet: FBG
	NC group		Met group		T2DM group		Low group		Mid group		Hig group
Week	Mean(mmol/L)	SD	Mean(mmol/L)	SD	Mean(mmol/L)	SD	Mean(mmol/L)	SD	Mean(mmol/L)	SD	Mean(mmol/L)	SD
8	7.04489	0.60247	13.1752	0.67697	13.2439	0.62741	13.5716	0.75915	13.8244	0.71831	13.2038	0.69095
9	6.73338	0.59171	12.0378	0.58767	12.8216	0.57237	12.6291	0.76403	12.2402	0.68211	11.9346	0.71115
10	6.42601	0.61513	11.5809	0.60983	12.521	0.58518	12.1337	0.62316	11.1682	0.53425	10.7766	0.72392
11	6.95073	0.62728	10.4113	0.51382	12.934	0.75122	11.7016	0.35714	10.7805	0.50554	9.631	0.62513
12	6.24826	0.607	8.3113	0.57382	12.2873	0.70366	10.5421	0.40916	9.50047	0.4703	8.831	0.59922
13	6.8001	0.57617	7.932	0.53382	12.4426	0.56181	9.61305	0.42916	8.94677	0.42153	8.031	0.53221
14	6.2358	0.47122	7.4113	0.55857	12.6553	0.58063	8.916	0.49159	8.30468	0.52721	7.631	0.57141

## Sheet: TC
	Mean(mmol/L)	SD
NC	1.66	0.1259
T2D	2.73	0.1405
Met	2.45	0.17132
Low	2.53	0.1107
Mid	2.26	0.15235
Hig	2.16	0.14451

## Sheet: TG
	Mean(mmol/L)	SD
NC	1.3504	0.1519
T2D	2.04757	0.08984
Met	1.66579	0.11683
Low	1.8635	0.06754
Mid	1.73226	0.08064
Hig	1.64023	0.09292

## Sheet: SOD
	Mean(U/mg)	SD
NC	319.183	13.2449
T2D	217.315	4.52371
Met	267.761	10.9074
Low	236.192	5.5804
Mid	263.855	11.4531
Hig	261.252	7.27158

## Sheet: GSH-PX
	Mean(U/mg)	SD
NC	775.833	32.1585
T2D	660.108	29.345
Met	755.753	30.9156
Low	629.97	26.9501
Mid	696.364	29.5296
Hig	722.833	27.2743

## Sheet: BUN
	Mean(mg/dl)	SD
NC	19.071	2.2102
T2D	36.7465	1.7549
Met	20.979	2.11295
Low	28.313	2.73834
Mid	24.1308	2.32444
Hig	21.712	1.79581

## Sheet: Serum Creatinine
	Mean(mg/dl)	SD
NC	0.5201	0.0602
T2D	1.4423	0.0823
Met	0.6733	0.1306
Low	1.1315	0.1155
Mid	1.1085	0.0978
Hig	0.7153	0.1015
